# Supplementary material for: OncoPan®: An NGS-Based Screening Methodology to Identify Molecular Markers for Therapy and Risk Assessment in Pancreatic Ductal Adenocarcinoma
Source: Biomedicines. 2022 May 23;10(5):1208. doi: 10.3390/biomedicines10051208 (PMC9138989; doi:10.3390/biomedicines10051208)
Supplement: Supplementary file 1 [file biomedicines-10-01208-s001.zip]

Archive with 1 entries (1 files):
- biomedicines-1723870-supplementary.pdf
